# Supplementary material for: Immune Checkpoint Inhibitors in Malignant Pleural Mesothelioma: A Systematic Review and Meta-Analysis
Source: Cancers (Basel). 2022 Dec 9;14(24):6063. doi: 10.3390/cancers14246063 (PMC9775536; doi:10.3390/cancers14246063)
Supplement: Supplementary file 1 [file cancers-14-06063-s001.zip]

Archive with 1 entries (1 files):
- cancers-2008270-supplementary.pdf
